# Supplementary material for: S‐adenosyl‐L‐homocysteine extends lifespan through methionine restriction effects
Source: Aging Cell. 2022 Apr 7;21(5):e13604. doi: 10.1111/acel.13604 (PMC9124299; doi:10.1111/acel.13604)
Supplement: Supplementary file 3 — Table S1 [file ACEL-21-e13604-s004.xlsx]

## Sheet: Info
	509 of detected metabolites were processed in metaboanalyst ver5.0, category that have missing samples were excluded. 148 were analyzed.
	For heatmap, normalized(processed data) were used.

## Sheet: Sheet1
						data_original						data_normarized
	log2(Fold change)	-log10(P value)	Fold change	P value	FDR	WT 1	WT 2	WT 3	WT(+SAH) 1	WT(+SAH) 2	WT(+SAH) 3	WT 1	WT 2	WT 3	WT(+SAH) 1	WT(+SAH) 2	WT(+SAH) 3
Guanosine	4.7907	5.9647	27.679	1.0846e-06	0.00016377	0.0035	0.0035	0.0042	0.1	0.1	0.11	-0.945452	-0.945452	-0.845381	0.894656	0.894656	0.946971
SAM+	7.3231	5.3492	160.13	4.4747e-06	0.00033784	0.012	0.0076	0.011	1.8	1.6	1.5	-0.846415	-1.00991	-0.87756	0.9471	0.904941	0.88184
Ornithine	3.6684	4.8412	12.714	1.4413e-05	0.00043265	2.2	2	2.8	30	29	30	-0.944702	-1.01266	-0.772762	0.918097	0.893926	0.918097
Inosine	5.5227	4.8066	45.973	1.5611e-05	0.00043265	0.13	0.077	0.091	4.5	4.7	4.5	-0.771287	-1.0187	-0.939784	0.903077	0.92362	0.903077
Cystathionine	4.1186	4.7781	17.371	1.6669e-05	0.00043265	0.67	0.59	0.87	12	12	13	-0.938185	-1.01888	-0.772416	0.892894	0.892894	0.94369
Citrulline	-2.4238	4.7647	0.18636	1.7192e-05	0.00043265	1.6	1.3	1.5	0.27	0.26	0.29	1.0082	0.782955	0.938186	-0.921971	-0.96291	-0.844455
Guanine	2.551	4.5497	5.8602	2.8202e-05	0.00060836	0.0067	0.0053	0.0066	0.034	0.037	0.038	-0.823647	-1.06402	-0.839067	0.841986	0.928698	0.956046
Cytidine	2.1194	4.2633	4.3452	5.4544e-05	0.0010295	0.0054	0.005	0.0064	0.023	0.024	0.026	-0.945522	-1.04032	-0.736235	0.839542	0.891969	0.99057
2-Isopropylmalate	1.4785	4.1366	2.7867	7.3007e-05	0.0012249	0.28	0.23	0.24	0.71	0.7	0.68	-0.700297	-1.04711	-0.972076	0.940203	0.915194	0.864087
5-Methylthioadenosine	7.526	4.0737	184.31	8.4384e-05	0.0012742	0.0015	0.0015	0.0021	0.16	0.39	0.39	-0.945459	-0.945459	-0.827128	0.69708	1.01048	1.01048
N-Acetylornithine	2.624	3.95	6.1644	0.00011221	0.0014823	0.11	0.082	0.1	0.68	0.61	0.51	-0.775934	-1.0682	-0.870759	1.0364	0.928316	0.75018
SAH	7.5757	3.9289	190.77	0.0001178	0.0014823	0.013	0.015	0.037	5.4	3.6	3.4	-1.03899	-0.990533	-0.684782	1.00276	0.865452	0.846096
Thr	1.1285	3.739	2.1864	0.00018239	0.0021185	1	0.83	0.96	2	2	2.1	-0.728658	-1.15716	-0.822537	0.865385	0.865385	0.977589
Citrate	2.3271	3.5343	5.0181	0.00029219	0.0031515	0.09	0.1	0.087	0.36	0.47	0.56	-0.926923	-0.808278	-0.9651	0.63417	0.934418	1.13171
GABA	0.5667	3.4465	1.4811	0.00035766	0.0036005	0.0037	0.0036	0.0033	0.0052	0.0052	0.0053	-0.683061	-0.808074	-1.20508	0.869767	0.869767	0.956681
Arg	1.6919	3.4115	3.2308	0.00038773	0.0036592	1.5	1.1	1.3	4	3.9	4.7	-0.667617	-1.14088	-0.885971	0.829007	0.790375	1.07508
Uridine	1	3.3271	2	0.00047088	0.0040204	0.13	0.11	0.13	0.23	0.25	0.26	-0.752944	-1.18406	-0.752944	0.719455	0.934637	1.03585
Hypoxanthine	2.1155	3.3194	4.3333	0.00047926	0.0040204	0.21	0.13	0.17	0.69	0.76	0.76	-0.618313	-1.19763	-0.873571	0.818689	0.935413	0.935413
p-Aminobenzoate	-1.9809	3.2573	0.25333	0.00055302	0.0043951	0.0063	0.0042	0.0045	0.0012	0.0012	0.0014	1.22105	0.686967	0.777844	-0.962944	-0.962944	-0.75997
N6,N6,N6-Trimethyllysine	1.7146	3.1954	3.2821	0.00063775	0.0044765	0.00068	0.00052	0.00075	0.0022	0.0019	0.0023	-0.809318	-1.20959	-0.663038	0.944875	0.725758	1.01132
5-Aminovalerate	1.5229	3.1947	2.8737	0.00063872	0.0044765	0.0032	0.0036	0.0027	0.0079	0.01	0.0094	-0.864603	-0.66549	-1.15181	0.663165	1.06167	0.957067
5-Aminolevulinate	1.6189	3.1856	3.0714	0.00065221	0.0044765	0.016	0.012	0.014	0.05	0.038	0.041	-0.670123	-1.12836	-0.882821	1.14485	0.707709	0.828745
Adenosine	2.8842	3.1373	7.3832	0.00072896	0.0047858	0.0054	0.006	0.01	0.046	0.048	0.064	-1.10462	-1.01177	-0.561627	0.783165	0.82067	1.07418
Asn	1.5278	3.0777	2.8834	0.00083614	0.0052109	0.64	0.43	0.56	1.6	1.5	1.6	-0.596766	-1.25811	-0.818826	0.927008	0.819682	0.927008
Dodecanedioate	0.70083	3.0599	1.6254	0.00087116	0.0052109	0.009	0.01	0.0093	0.016	0.014	0.016	-1.06001	-0.672828	-0.939511	1.05435	0.563646	1.05435
3-Hydroxykynurenine	2.5471	3.0471	5.8444	0.00089725	0.0052109	0.002	0.0012	0.0013	0.011	0.0079	0.0074	-0.575797	-1.0879	-1.00766	1.13361	0.801657	0.736094
Pimelate	1.1424	3.0276	2.2075	0.00093846	0.0052484	0.018	0.019	0.016	0.039	0.034	0.044	-0.842024	-0.720041	-1.10776	0.902405	0.592859	1.17456
Sebacate	0.89997	2.9909	1.866	0.0010211	0.0055068	0.0075	0.0072	0.0062	0.013	0.012	0.014	-0.669791	-0.78589	-1.21116	0.894575	0.666928	1.10534
Asp	1.6226	2.9053	3.0794	0.0012437	0.0063746	0.95	1	1.2	2.7	3	4	-1.03737	-0.955861	-0.666143	0.622462	0.789885	1.24703
Azelate	0.68093	2.8974	1.6032	0.0012665	0.0063746	0.023	0.02	0.02	0.033	0.032	0.036	-0.537022	-1.06081	-1.06081	0.815958	0.700634	1.14205
1-Methyladenosine	1.0204	2.865	2.0285	0.0013647	0.0064869	0.0011	0.00084	0.00087	0.0019	0.002	0.0018	-0.46838	-1.13711	-1.0501	0.88749	1.01476	0.753341
Glutathione(ox)	1.5783	2.8618	2.9861	0.0013747	0.0064869	0.45	0.47	0.52	1.1	1.5	1.7	-0.987881	-0.916581	-0.75082	0.477658	0.986201	1.19142
Glycolate	0.40911	2.6986	1.3279	0.0020018	0.0086661	0.21	0.21	0.19	0.28	0.27	0.26	-0.67289	-0.67289	-1.29217	1.10718	0.882147	0.648625
Ru5P	0.61891	2.698	1.5357	0.0020046	0.0086661	0.019	0.019	0.018	0.027	0.027	0.032	-0.804903	-0.804903	-1.02807	0.645533	0.645533	1.34681
Met	-1.2592	2.6971	0.41778	0.0020087	0.0086661	1.7	1.3	1.5	0.75	0.56	0.57	1.14251	0.604003	0.891261	-0.500149	-1.08658	-1.05105
Orotate	1.0135	2.6642	2.0188	0.0021668	0.0087921	0.067	0.061	0.085	0.15	0.14	0.14	-0.996459	-1.22786	-0.409534	0.991399	0.821228	0.821228
NADP+	0.95777	2.6508	1.9423	0.0022347	0.0087921	0.015	0.019	0.018	0.031	0.032	0.038	-1.24581	-0.621849	-0.764561	0.670335	0.754137	1.20774
Ala	1.5212	2.6452	2.8704	0.0022636	0.0087921	2.1	1.3	2	5.4	5.2	4.9	-0.589918	-1.37211	-0.669496	0.95052	0.888964	0.792043
Pyridoxamine 5'-phosphate	1.3663	2.6438	2.5781	0.0022708	0.0087921	0.0051	0.0032	0.0045	0.011	0.011	0.011	-0.519128	-1.36575	-0.746481	0.877118	0.877118	0.877118
N-epsilon-Acetyllysine	0.83254	2.5757	1.7808	0.0026565	0.010028	0.083	0.064	0.072	0.12	0.13	0.14	-0.470644	-1.25324	-0.898656	0.639169	0.880135	1.10324
2AB	0.81399	2.4896	1.7581	0.0032391	0.011929	0.024	0.018	0.02	0.038	0.034	0.037	-0.392001	-1.26994	-0.948405	1.01039	0.670953	0.929004
N-Acetylglutamate	-1.1726	2.4269	0.44364	0.0037422	0.013454	0.16	0.18	0.21	0.071	0.073	0.1	0.591877	0.841224	1.16756	-1.12817	-1.06937	-0.403122
Terephthalate	0.87832	2.3685	1.8382	0.0042807	0.015032	0.0088	0.01	0.0084	0.014	0.017	0.019	-0.94121	-0.57546	-1.07431	0.38724	0.942752	1.26099
Gly	0.85378	2.3201	1.8072	0.0047853	0.016422	0.96	0.67	0.86	1.5	1.5	1.5	-0.413722	-1.44085	-0.727869	0.860813	0.860813	0.860813
Itaconate	0.82782	2.2737	1.775	0.0053245	0.017867	0.0033	0.0044	0.0043	0.0074	0.0064	0.0075	-1.40309	-0.551316	-0.619384	0.987971	0.558102	1.02771
beta-Ala-Lys	-0.76939	2.1146	0.58667	0.007681	0.025214	0.0024	0.0024	0.0027	0.0012	0.0015	0.0017	0.724043	0.724043	1.09215	-1.44191	-0.744713	-0.353606
Gln	0.61566	2.0963	1.5323	0.0080116	0.02574	4.7	3.5	4.2	6.2	6.2	6.6	-0.315966	-1.46545	-0.75454	0.764058	0.764058	1.00784
Adenine	4.2742	2.0085	19.35	0.0098056	0.030847	0.094	0.015	0.014	0.37	0.91	1.1	-0.201055	-1.13889	-1.17415	0.499144	0.959029	1.05593
cis-Aconitate	0.71149	1.9121	1.6375	0.012243	0.037727	0.0065	0.0048	0.0047	0.0084	0.0082	0.0096	-0.138338	-1.13973	-1.20926	0.708625	0.629033	1.14967
NAD+	0.39366	1.8889	1.3137	0.012916	0.039006	0.56	0.45	0.52	0.67	0.66	0.68	-0.243883	-1.55002	-0.686497	0.827243	0.737428	0.915727
Orotidine 5'-monophosphate	-1.2433	1.8507	0.42241	0.014101	0.04175	0.03	0.039	0.047	0.013	0.014	0.022	0.376037	0.870472	1.2221	-1.1999	-1.06024	-0.208462
Pro	0.74351	1.8336	1.6742	0.014669	0.042597	0.54	0.36	0.42	0.81	0.71	0.69	-0.138914	-1.40226	-0.921958	1.12443	0.713865	0.624836
N-Acetylhistidine	0.48321	1.7977	1.3978	0.015934	0.045397	0.0072	0.0054	0.006	0.0085	0.0089	0.0086	-0.0682234	-1.44334	-0.939721	0.725189	0.945	0.781097
Succinate	0.6567	1.6988	1.5765	0.02001	0.055954	0.34	0.28	0.23	0.49	0.44	0.41	-0.130115	-0.802354	-1.48344	1.13524	0.762584	0.51808
gamma-Glu-2AB	1.1535	1.69	2.2245	0.020419	0.05606	0.00072	0.00039	0.00036	0.00097	0.0012	0.0011	0.0226032	-1.14174	-1.29342	0.589471	0.994324	0.828758
ATP	2.1773	1.6383	4.5231	0.023001	0.061132	0.085	0.13	0.11	0.29	0.88	0.3	-1.06017	-0.569514	-0.762426	0.35703	1.6389	0.396179
Malate	0.69515	1.6353	1.619	0.023158	0.061132	0.09	0.062	0.058	0.11	0.12	0.11	0.0653146	-1.12188	-1.33433	0.704571	0.981754	0.704571
Fumarate	0.71707	1.6275	1.6438	0.02358	0.061132	0.028	0.022	0.023	0.049	0.038	0.033	-0.32083	-1.10576	-0.961081	1.5006	0.673125	0.213943
Adipate	0.59202	1.6219	1.5074	0.023886	0.061132	0.055	0.039	0.042	0.075	0.062	0.068	-0.0181722	-1.32438	-1.0428	1.1603	0.437029	0.788014
2PG	0.96347	1.6022	1.95	0.024991	0.062894	0.016	0.011	0.013	0.019	0.032	0.027	-0.324054	-1.22803	-0.824998	0.0905466	1.34821	0.938319
Homoserine	1.6606	1.5312	3.1615	0.029429	0.072849	0.095	0.086	0.11	0.15	0.38	0.39	-0.804776	-0.950305	-0.590417	-0.136919	1.22222	1.2602
Malonate	0.63263	1.5199	1.5504	0.030204	0.073563	0.037	0.049	0.043	0.058	0.061	0.081	-1.29682	-0.286893	-0.756509	0.319353	0.500666	1.5202
S-Lactoylglutathione	1.9795	1.4641	3.9437	0.034348	0.082307	0.004	0.0085	0.0088	0.013	0.037	0.034	-1.36537	-0.49388	-0.453777	-0.002633	1.20671	1.10895
Tyr	0.90103	1.4574	1.8674	0.034885	0.082307	0.84	0.44	0.53	1.3	0.98	1.1	0.0964923	-1.4215	-0.984614	1.12171	0.458369	0.729542
His	0.45638	1.4265	1.3721	0.037452	0.086928	1.7	1.2	1.4	2.1	1.9	1.9	0.0851329	-1.55158	-0.827215	1.07808	0.607787	0.607787
Spermidine	0.71811	1.4203	1.645	0.037995	0.086928	0.0068	0.0095	0.0068	0.015	0.01	0.013	-1.106	-0.078358	-1.106	1.32543	0.0792855	0.885631
UDP-N-acetylglucosamine	0.38219	1.3903	1.3033	0.040709	0.091748	0.083	0.066	0.062	0.092	0.095	0.088	0.208123	-1.06718	-1.41507	0.780976	0.959531	0.533624
Glu	0.52237	1.3792	1.4363	0.041761	0.092734	14	9.9	13	16	17	20	-0.180435	-1.6029	-0.484647	0.367707	0.61657	1.28371
2-Hydroxyglutarate	0.87898	1.3346	1.8391	0.04628	0.10128	0.0081	0.012	0.006	0.013	0.017	0.018	-0.819813	0.0982468	-1.52079	0.285209	0.911817	1.04533
Pelargonate	-0.48162	1.2825	0.71617	0.052175	0.11255	0.93	1	1.1	0.57	0.76	0.84	0.394042	0.704447	1.11212	-1.6999	-0.469397	-0.0413119
Diethanolamine	-0.32591	1.2678	0.79779	0.053971	0.11478	0.0087	0.0085	0.01	0.0076	0.0063	0.0078	0.484559	0.334681	1.38203	-0.386567	-1.59553	-0.21917
Glutarate	0.81979	1.2455	1.7652	0.056823	0.11917	0.036	0.06	0.036	0.065	0.068	0.1	-1.15746	0.128199	-1.15746	0.329653	0.443214	1.41386
UMP	-2.2395	1.2215	0.21176	0.060049	0.12421	0.11	0.21	0.36	0.013	0.031	0.1	0.226057	0.752787	1.19184	-1.5135	-0.805603	0.148419
Hexanoate	-0.32193	1.1858	0.8	0.065193	0.13303	0.27	0.28	0.3	0.19	0.24	0.25	0.42054	0.647447	1.07791	-1.77192	-0.314338	-0.0596394
Decanoate	-0.60181	1.1679	0.65893	0.06794	0.13679	0.16	0.19	0.21	0.089	0.13	0.15	0.226503	0.789362	1.11716	-1.69458	-0.453575	0.015121
Cysteine-glutathione disulphide	1.816	1.1492	3.5211	0.070927	0.13925	0.0012	0.01	0.003	0.011	0.022	0.017	-1.61174	0.284697	-0.79226	0.369954	0.989991	0.759356
Benzoate	0.56064	1.1487	1.4749	0.071011	0.13925	0.14	0.11	0.089	0.15	0.2	0.15	0.118531	-0.741144	-1.49631	0.364472	1.38998	0.364472
Anthranilate	-0.64299	1.0948	0.64038	0.080384	0.15561	0.18	0.17	0.17	0.073	0.11	0.15	0.800717	0.638383	0.638383	-1.76244	-0.597952	0.282911
UDP-glucose	2.1052	1.0552	4.3026	0.088067	0.16833	0.053	0.009	0.014	0.19	0.097	0.04	0.21804	-1.32367	-0.939491	1.32818	0.743593	-0.0266531
CTP	1.6555	1.0492	3.1504	0.089294	0.16854	0.019	0.014	0.0089	0.04	0.074	0.018	-0.215386	-0.615545	-1.20914	0.760096	1.56621	-0.286234
Octanoate	-0.35614	1.0363	0.78125	0.091986	0.17148	0.81	0.86	0.89	0.53	0.69	0.78	0.407876	0.720991	0.900235	-1.80938	-0.430307	0.21059
F6P	1.6215	1.0296	3.0769	0.093418	0.17203	0.021	0.0083	0.0097	0.066	0.037	0.017	0.0422336	-1.13131	-0.934253	1.48995	0.758289	-0.22491
Dodecanoate	-0.83149	0.91216	0.56195	0.12242	0.22271	0.061	0.074	0.091	0.021	0.048	0.058	0.249744	0.629017	1.035	-1.84371	-0.220781	0.150739
Thymidine	0.38655	0.90134	1.3073	0.12551	0.22561	0.049	0.069	0.061	0.064	0.088	0.082	-1.51758	0.0982697	-0.483481	-0.256842	1.2465	0.913132
Urocanate	0.27302	0.84509	1.2083	0.14286	0.25379	0.0025	0.0025	0.0022	0.0031	0.0024	0.0032	-0.328285	-0.328285	-1.18668	1.11623	-0.602406	1.32943
G6P	1.9826	0.82752	3.952	0.14876	0.2589	0.1	0.014	0.011	0.31	0.14	0.044	0.444747	-1.043	-1.22549	1.30088	0.699355	-0.176486
ADP	0.92961	0.82633	1.9048	0.14917	0.2589	0.067	0.14	0.15	0.13	0.25	0.3	-1.5758	-0.18825	-0.0583478	-0.327783	0.903451	1.24673
N-Acetylputrescine	0.44746	0.80944	1.3636	0.15508	0.26611	0.0087	0.0048	0.0052	0.009	0.0075	0.009	0.695261	-1.38951	-1.10892	0.814106	0.174964	0.814106
Undecanoate	-0.54889	0.79491	0.68354	0.16036	0.27207	0.022	0.027	0.03	0.011	0.02	0.023	0.108333	0.689487	0.988473	-1.85864	-0.162132	0.234476
4-Oxopentanoate	-0.18521	0.74724	0.87952	0.17896	0.30025	0.028	0.031	0.024	0.025	0.024	0.024	0.73961	1.69252	-0.703578	-0.321395	-0.703578	-0.703578
NMN	-0.37109	0.73556	0.7732	0.18384	0.30309	0.038	0.026	0.033	0.02	0.025	0.03	1.33736	-0.338045	0.714512	-1.49635	-0.5112	0.293728
Ala-Ala	0.92658	0.73362	1.9008	0.18466	0.30309	0.00073	0.00098	0.00091	0.00078	0.0019	0.0023	-0.925104	-0.316544	-0.469707	-0.788239	1.05225	1.44734
UDP	-0.89984	0.69989	0.53595	0.19958	0.32404	0.031	0.069	0.053	0.011	0.028	0.043	-0.136101	1.10663	0.696877	-1.74534	-0.294188	0.372119
Heptanoate	-0.20811	0.67279	0.86567	0.21242	0.33974	0.21	0.22	0.24	0.16	0.2	0.22	0.112657	0.446634	1.07131	-1.83961	-0.237618	0.446634
Phosphorylcholine	-1.2924	0.67011	0.40828	0.21374	0.33974	0.0022	0.0047	0.01	0.001	0.0014	0.0045	-0.338947	0.543858	1.42196	-1.25565	-0.864506	0.493285
CMP	-1.0118	0.64386	0.49593	0.22706	0.35714	0.02	0.038	0.065	0.009	0.013	0.039	-0.280104	0.576664	1.2932	-1.34598	-0.855126	0.611337
Saccharopine	-0.37197	0.63831	0.77273	0.22998	0.35801	0.039	0.024	0.025	0.024	0.024	0.02	1.9114	-0.255947	-0.0737144	-0.255947	-0.255947	-1.06985
Thiamine	0.51722	0.61818	1.4312	0.24089	0.37117	0.055	0.018	0.036	0.057	0.047	0.052	0.652152	-1.89134	-0.312939	0.733487	0.294216	0.524427
S7P	0.79718	0.59041	1.7377	0.2568	0.39065	0.011	0.015	0.035	0.026	0.023	0.057	-1.3354	-0.807843	0.633359	0.127752	-0.0807868	1.46291
R5P	-0.43857	0.58719	0.73786	0.25871	0.39065	0.041	0.032	0.03	0.036	0.015	0.025	1.02686	0.329772	0.148245	0.66106	-1.80137	-0.36457
4-Acetylbutyrate	-0.75147	0.57716	0.594	0.26475	0.39582	0.012	0.028	0.01	0.0093	0.0094	0.011	-0.0312958	1.98575	-0.465322	-0.63808	-0.61262	-0.238431
Trp	1.004	0.56887	2.0056	0.26985	0.39949	0.13	0.023	0.026	0.22	0.075	0.064	0.768299	-1.19149	-1.05277	1.36357	0.145926	-0.0335349
N-Acetylaspartate	0.52195	0.5549	1.4359	0.27868	0.40855	0.0031	0.0051	0.0035	0.0035	0.0075	0.0058	-1.07724	0.352536	-0.728699	-0.728699	1.46017	0.721927
GMP	-0.90046	0.53043	0.53571	0.29483	0.42807	0.034	0.07	0.12	0.013	0.027	0.08	-0.334386	0.545293	1.20188	-1.50554	-0.615201	0.707956
Citraconate	0.28876	0.50897	1.2216	0.30976	0.44547	0.0099	0.016	0.0093	0.012	0.015	0.016	-1.02997	0.940607	-1.28661	-0.240305	0.675681	0.940607
Val	-0.40276	0.47334	0.75641	0.33625	0.479	6.4	3.8	5.4	6.1	3	2.7	1.05601	-0.343589	0.599856	0.927111	-0.978255	-1.26113
Melatonin	0.2713	0.46561	1.2069	0.34229	0.48304	0.0038	0.0061	0.0046	0.0046	0.0061	0.0068	-1.42057	0.690818	-0.568259	-0.568259	0.690818	1.17545
Glycerophosphorylcholine	-0.56961	0.44597	0.6738	0.35812	0.49774	0.017	0.0064	0.014	0.0089	0.0092	0.0071	1.44243	-1.11547	0.93406	-0.252065	-0.165262	-0.843694
Butyrate	-0.23001	0.44455	0.85263	0.35929	0.49774	0.56	0.67	0.67	0.38	0.59	0.65	-0.132424	0.695369	0.695369	-1.92225	0.108452	0.555487
PEP	0.39803	0.42807	1.3177	0.37319	0.51229	0.046	0.091	0.055	0.055	0.098	0.1	-1.23625	0.730876	-0.721002	-0.721002	0.94456	1.00281
Urea	0.36565	0.36951	1.2885	0.42706	0.57931	0.17	0.15	0.2	0.33	0.17	0.17	-0.412749	-0.855146	0.161685	1.93171	-0.412749	-0.412749
NADPH	-0.94111	0.36685	0.52083	0.42968	0.57931	0.0042	0.021	0.018	0.004	0.01	0.0085	-1.09222	1.20644	0.98627	-1.1619	0.146766	-0.0853495
Ser	0.15843	0.36047	1.1161	0.43605	0.58268	0.82	0.66	0.76	0.68	0.86	0.96	0.320198	-1.19622	-0.210641	-0.987665	0.652929	1.4214
GTP	1.0759	0.31239	2.1081	0.48709	0.64356	0.015	0.032	0.027	0.016	0.11	0.03	-0.950561	0.104564	-0.132031	-0.860687	1.82403	0.01469
3PG	0.30008	0.30969	1.2312	0.49013	0.64356	0.066	0.19	0.09	0.096	0.18	0.15	-1.38933	1.08206	-0.664403	-0.513558	0.955685	0.529546
F1,6P	0.38995	0.29176	1.3103	0.51078	0.6649	0.036	0.011	0.011	0.028	0.035	0.013	1.05853	-0.993664	-0.993664	0.623533	1.00977	-0.704511
Argininosuccinate	-0.35364	0.28524	0.78261	0.51851	0.66919	0.035	0.019	0.015	0.018	0.017	0.019	1.94828	-0.117942	-0.917458	-0.300809	-0.49413	-0.117942
Glucosamine	1.1997	0.27893	2.2969	0.52611	0.67174	0.022	0.001	0.00051	0.048	0.0047	0.0013	0.957784	-0.742582	-1.11252	1.38699	0.108643	-0.598315
5-Oxoproline	1.1509	0.27623	2.2206	0.52938	0.67174	0.088	0.32	0.34	0.091	0.66	0.91	-1.19762	0.1225	0.184492	-1.16334	0.862754	1.19121
Thiamine monophosphate	0.10257	0.24368	1.0737	0.57059	0.71799	0.0037	0.0027	0.0031	0.0029	0.0037	0.0036	0.92925	-1.37304	-0.363593	-0.850903	0.92925	0.729042
Glutathione(red)	1.7351	0.23876	3.329	0.57709	0.72016	0.48	0.012	0.052	1.7	0.05	0.061	0.833185	-1.22234	-0.405263	1.53785	-0.427118	-0.316314
Phe	0.1964	0.21812	1.1458	0.60518	0.74904	1.7	0.94	1.2	2	1.2	1.2	0.893004	-1.25944	-0.372322	1.4834	-0.372322	-0.372322
Phthalate	0.27922	0.21409	1.2135	0.61082	0.74987	0.038	0.081	0.073	0.045	0.088	0.1	-1.44939	0.494392	0.227326	-1.01516	0.707265	1.03557
Methionine sulfoxide	-0.20231	0.2093	0.86916	0.61759	0.75206	0.052	0.028	0.027	0.054	0.02	0.019	1.17175	-0.188714	-0.268639	1.25469	-0.928177	-1.0409
UTP	-0.12114	0.2023	0.91946	0.62763	0.75237	0.055	0.055	0.039	0.028	0.076	0.033	0.538506	0.538506	-0.382256	-1.26977	1.40471	-0.829696
Glu-Glu	0.1822	0.19936	1.1346	0.63189	0.75237	0.0016	0.0016	0.002	0.0014	0.0019	0.0026	-0.568394	-0.568394	0.450348	-1.17797	0.216165	1.64824
Acetyl CoA	0.40968	0.19874	1.3284	0.63279	0.75237	0.03	0.0065	0.004	0.051	0.0017	0.0011	0.998192	0.00145475	-0.314954	1.34401	-0.872551	-1.15616
Leu	-0.17333	0.1924	0.88679	0.64209	0.75747	0.76	0.37	0.46	0.83	0.31	0.27	1.09575	-0.448049	0.0189061	1.28472	-0.827515	-1.12381
CDP	0.24602	0.18437	1.1859	0.65408	0.76563	0.0078	0.017	0.015	0.0092	0.017	0.021	-1.43997	0.558851	0.237733	-1.01645	0.558851	1.10099
Pyridoxine	0.66921	0.1657	1.5902	0.68282	0.79312	0.0036	0.0005	0.00039	0.0056	0.0011	0.00044	1.02235	-0.697316	-0.913173	1.40748	-0.0109246	-0.808419
Glycerate	-0.14018	0.15377	0.90741	0.70182	0.80897	0.063	0.097	0.11	0.073	0.082	0.09	-1.45985	0.692274	1.31944	-0.725191	-0.145443	0.318767
GDP	-0.29852	0.14036	0.81308	0.72384	0.82802	0.015	0.048	0.044	0.013	0.04	0.034	-1.1356	0.898951	0.746753	-1.38591	0.580039	0.295765
N-Acetylglucosamine	-0.055495	0.11757	0.96226	0.76284	0.86608	0.0067	0.0082	0.0063	0.0087	0.0063	0.0054	-0.115713	1.01162	-0.459212	1.3419	-0.459212	-1.31939
NADH	-0.23704	0.10114	0.84848	0.79224	0.88123	0.018	0.0069	0.018	0.011	0.016	0.0094	0.937849	-1.49392	0.937849	-0.311137	0.639135	-0.70978
Nicotinamide	0.32563	0.10067	1.2532	0.7931	0.88123	0.0061	0.049	0.046	0.0087	0.056	0.062	-1.44834	0.56459	0.503552	-1.10534	0.693597	0.791931
Propionate	-0.033683	0.10035	0.97692	0.79369	0.88123	0.81	0.93	0.86	0.59	0.95	1	-0.219273	0.504031	0.0943316	-1.87851	0.615432	0.883985
Choline	0.26849	0.085439	1.2045	0.82141	0.89879	0.0035	0.0015	0.0038	0.0022	0.002	0.0064	0.375578	-1.23512	0.531926	-0.507106	-0.688288	1.52301
Pyruvate	-0.13058	0.078208	0.91346	0.8352	0.90731	0.46	0.22	0.36	0.36	0.3	0.29	1.40978	-1.53788	0.4302	0.4302	-0.29841	-0.43389
Lys	-0.025091	0.070786	0.98276	0.8496	0.91537	20	17	21	20	18	19	0.578499	-1.50781	1.20484	0.578499	-0.77405	-0.0799707
Putrescine(1,4-Butanediamine)	-0.054448	0.068162	0.96296	0.85475	0.91537	0.029	0.0095	0.0074	0.021	0.0092	0.014	1.46823	-0.632061	-1.1022	0.860777	-0.69245	0.0977019
DHAP	-0.057144	0.064906	0.96117	0.86118	0.91576	0.076	0.012	0.015	0.062	0.022	0.015	1.37539	-0.95569	-0.673884	1.11827	-0.190206	-0.673884
Lactate	0.017487	0.059301	1.0122	0.87237	0.91621	0.8	0.92	0.74	0.87	0.75	0.87	-0.310193	1.26605	-1.18945	0.635826	-1.03806	0.635826
Pentanoate	-0.026089	0.058311	0.98208	0.87436	0.91621	0.078	0.11	0.091	0.066	0.098	0.11	-0.744531	0.956315	0.018146	-1.57105	0.384803	0.956315
Uracil	0.34702	0.055613	1.2719	0.87981	0.91621	0.19	0.071	0.081	0.29	0.089	0.056	0.889496	-0.658303	-0.451107	1.5544	-0.303006	-1.03148
3-Methylbutanoate	0.0081279	0.033935	1.0056	0.92484	0.94863	0.048	0.067	0.062	0.038	0.07	0.07	-0.742647	0.595611	0.28438	-1.68011	0.771385	0.771385
Indole-3-ethanol	-0.22239	0.031617	0.85714	0.92979	0.94863	0.005	0.022	0.015	0.007	0.012	0.017	-1.48428	1.14628	0.466283	-0.886887	0.070093	0.688509
Glycerophosphate	-0.082953	0.019831	0.94412	0.95536	0.9665	0.023	0.0089	0.02	0.016	0.015	0.018	1.07446	-1.80636	0.650389	-0.0266799	-0.222504	0.330701
Ile	0.024662	0.0050904	1.0172	0.98835	0.98835	1	0.59	0.73	1.1	0.66	0.6	1.04901	-0.935575	-0.134711	1.4075	-0.513868	-0.872358
