# Supplementary material for: S‐adenosyl‐L‐homocysteine extends lifespan through methionine restriction effects
Source: Aging Cell. 2022 Apr 7;21(5):e13604. doi: 10.1111/acel.13604 (PMC9124299; doi:10.1111/acel.13604)
Supplement: Supplementary file 4 — Table S2 [file ACEL-21-e13604-s001.xlsx]

## Sheet: Supplementary Table 2
Figure on text	Strains	Mean lifespan (days)	10% survival (days)	P value vs WT strains	P value vs tor1D or atg7D	P value vs tor1D, SAH or atg7D, SAH	10% survival change to WT strains	10% survival change to tor1D or atg7D	10% survival change to tor1D, SAH or atg7D, SAH
Fig. 1i	WT	4.4	10.2
	WT, SAH	10.6	16.3	<0.0001		0.6151	59.8		-1.2
	tor1D	8.4	14.2	<0.0001			39.2
	tor1D, SAH	10.1	16.5	<0.0001	<0.0001		61.8	16.2
Fig. 1i	WT	4.4	10.2
	WT, SAH	10.6	16.3	<0.0001		<0.0001	59.8		154.7
	atg7D	3.8	8.2	<0.0001			-19.6
	atg7D, SAH	4.9	6.4	<0.0001	0.0131		-37.3	-22
