# Supplementary material for: S‐adenosyl‐L‐homocysteine extends lifespan through methionine restriction effects
Source: Aging Cell. 2022 Apr 7;21(5):e13604. doi: 10.1111/acel.13604 (PMC9124299; doi:10.1111/acel.13604)
Supplement: Supplementary file 5 — Table S3 [file ACEL-21-e13604-s002.xlsx]

## Sheet: Supplementary Table 3
Experiment	Strains or condition	Median lifespan	Maximum lifespan	Dead or censored worms	P value vs wild-type N2 animals, unsupplemented	P value vs mutants, unsupplemented	% median lifespan change to N2 or control	% maximum lifespan change to N2 or control	% median lifespan change to mutants, unsupplemented	% maximum lifespan change to mutants, unsupplemented	Figure on text
1	N2, untreated	20	32	70							Fig. 2a
	N2, 1µM SAH	22	38	78	0.0382		10	18.75
	N2, 10µM SAH	22	40	64	0.0078		10	25
	N2, 50µM SAH	22	40	65	<0.0001		10	25
	N2, 100µM SAH	20	28	71	0.5814		0	-12.5
2	N2, untreated	20	30	60
	N2, 1µM SAH	24	38	71	0.005		20	26.6667
	N2, 10µM SAH	22	38	84	0.0212		10	26.6667
	N2, 50µM SAH	24	40	63	0.0002		20	33.3333
	N2, 100µM SAH	18	34	76	0.6488		-10	13.3333
3	N2, untreated	18	34	72
	N2, 1µM SAH	20	40	66	0.1656		11.1111	17.6471
	N2, 10µM SAH	20	38	66	0.0775		11.1111	11.7647
	N2, 50µM SAH	20	40	72	0.0019		11.1111	17.6471
	N2, 100µM SAH	18	36	69	0.959		0	5.88235
1	N2, untreated	20	32	73							Fig. 2d
	N2, 50µM SAH	26	40	61	<0.0001		30	25
	aak-2, untreated	18	26	62	0.0103		-10	-18.75
	aak-2, 50µM SAH	18	28	57	0.0487	0.5402	-10	-12.5	0	7.69231
2	N2, untreated	21	34	83
	N2, 50µM SAH	24	40	62	0.0005		14.2857	17.6471
	aak-2, untreated	16	24	61	<0.0001		-23.8095	-29.4118
	aak-2, 50µM SAH	18	28	56	0.0104	0.0573	-14.2857	-17.6471	12.5	16.6667
3	N2, untreated	20	29	87
	N2, 50µM SAH	25	37	93	<0.0001		25	27.5862
	aak-2, untreated	17	24	88	<0.0001		-15	-17.2414
	aak-2, 50µM SAH	17	24	82	<0.0001	0.4439	-15	-17.2414	0	0
1	N2, untreated	20	32	73							Fig. 2e
	N2, 50µM SAH	26	40	61	<0.0001		30	25
	hlh-30, untreated	20	30	68	0.8826		0	-6.25
	hlh-30, 50µM SAH	20	30	68	0.6373	0.8317	0	-6.25	0	0
2	N2, untreated	22	34	83
	N2, 50µM SAH	26	40	62	0.0005		18.1818	17.6471
	hlh-30, untreated	20	30	69	0.1759		-9.09091	-11.7647
	hlh-30, 50µM SAH	22	34	69	0.9743	0.1617	0	0	10	13.3333
3	N2, untreated	20	29	87
	N2, 50µM SAH	25	37	93	<0.0001		25	27.5862
	hlh-30, untreated	20	30	76	0.841		0	3.44828
	hlh-30, 50µM SAH	20	28	78	0.3344	0.452	0	-3.44828	0	-6.66667
1	N2, untreated	20	32	73							Fig. 2f
	N2, 50µM SAH	26	40	61	<0.0001		30	25
	raga-1, untreated	24	38	63	0.0003		20	18.75
	raga-1, 50µM SAH	24	38	66	0.0001	0.9071	20	18.75	0	0
2	N2, untreated	22	34	83
	N2, 50µM SAH	26	40	62	0.0005		18.1818	17.6471
	raga-1, untreated	24	40	74	0.0007		9.09091	17.6471
	raga-1, 50µM SAH	26	42	76	<0.0001	0.1758	18.1818	23.5294	8.33333	5
3	N2, untreated	20	29	87
	N2, 50µM SAH	25	37	93	<0.0001		25	27.5862
	raga-1, untreated	24	39	89	<0.0001		20	34.4828
	raga-1, 50µM SAH	25	40	83	<0.0001	0.1339	25	37.931	4.16667	2.5641
1	N2, untreated	20	32	73							Fig. 2g
	N2, 50µM SAH	26	40	61	<0.0001		30	25
	sams-1, untreated	24	40	86	<0.0001		20	25
	sams-1, 50µM SAH	24	42	91	<0.0001	0.7851	20	31.25	0	5
2	N2, untreated	22	34	83
	N2, 50µM SAH	26	40	62	0.0005		18.1818	17.6471
	sams-1, untreated	24	42	77	0.0005		9.09091	23.5294
	sams-1, 50µM SAH	22	42	66	0.0274	0.3132	0	23.5294	-8.33333	0
3	N2, untreated	20	29	87
	N2, 50µM SAH	25	37	93	<0.0001		25	27.5862
	sams-1, untreated	25	37	85	<0.0001		25	27.5862
	sams-1, 50µM SAH	26	34	79	<0.0001	0.9809	30	17.2414	4	-8.10811
1	N2, untreated, w/o FUdR	22	29	61							Fig. S2a
	N2, 50µM SAH, w/o FUdR	26	32	54	0.0001		18.1818	10.3448
2	N2, untreated, w/o FUdR	20	28	93
	N2, 50µM SAH, w/o FUdR	22	32	95	0.003		10	14.2857
1	N2, untreated	23	30	86							Fig. S2b
	N2, 50µM SAH from young adult	26	35	80	0.0005		13.0435	16.6667
2	N2, untreated	20	28	81
	N2, 50µM SAH from young adult	22	30	82	0.0032		10	7.14286
1	N2, untreated, UV killed OP50	26	34	98							Fig. S2f
	N2, 50µM SAH, UV killed OP50	29	36	119	<0.0001		11.5385	5.88235
2	N2, untreated, UV killed OP50	26	32	88
	N2, 50µM SAH, UV killed OP50	32	39	92	<0.0001		23.0769	21.875
